# Supplementary material for: Seven Epidemic Waves of COVID-19 in a Hospital in Madrid: Analysis of Severity and Associated Factors
Source: Viruses. 2023 Aug 30;15(9):1839. doi: 10.3390/v15091839 (PMC10538062; doi:10.3390/v15091839)
Supplement: Supplementary file 1 [file viruses-15-01839-s001.zip]

Archive with 1 entries (1 files):
- viruses-2519200-supplementary.pdf
